# Supplementary material for: Dynamic Profiling and Prediction of Antibody Response to SARS-CoV-2 Booster-Inactivated Vaccines by Microsample-Driven Biosensor and Machine Learning
Source: Vaccines (Basel). 2024 Mar 25;12(4):352. doi: 10.3390/vaccines12040352 (PMC11054503; doi:10.3390/vaccines12040352)
Supplement: Supplementary file 1 [file vaccines-12-00352-s001.zip]

Archive with 1 entries (1 files):
- vaccines-2875504-supplementary.pdf
